# Supplementary material for: Media Representation of the Ethical Issues Pertaining to Brain–Computer Interface (BCI) Technology
Source: Brain Sci. 2024 Dec 14;14(12):1255. doi: 10.3390/brainsci14121255 (PMC11674794; doi:10.3390/brainsci14121255)
Supplement: Supplementary file 1 [file brainsci-14-01255-s001.zip]

Archive with 1 entries (1 files):
- brainsci-3315989-supplementary.pdf
